# Supplementary material for: Construction of Rheumatoid Arthritis-Associated Interstitial Lung Disease diagnostic model and identification of biomarkers based on a multi-omics integration strategy of machine learning
Source: Clinics (Sao Paulo). 2026 Apr 17;81:100933. doi: 10.1016/j.clinsp.2026.100933 (PMC13098433; doi:10.1016/j.clinsp.2026.100933)
Supplement: Supplementary file 3 [file mmc3.xlsx]

## Sheet: Sheet1
Radiomics	Feature	Classification
wavelet_LLL_firstorder_Kurtosis	OR9A4	RA-ILD-Related Genes
wavelet_LLL_firstorder_Kurtosis	SYS1-DBNDD2	RA-ILD-Related Genes
wavelet_LLL_firstorder_Kurtosis	FOLR3	RA-ILD-Related Genes
wavelet_LLL_firstorder_Kurtosis	TREML4	RA-ILD-Related Genes
wavelet_LLL_firstorder_Kurtosis	PITX1	RA-ILD-Related Genes
wavelet_LLL_firstorder_Kurtosis	TTBK1	RA-ILD-Related Genes
wavelet_LLL_firstorder_Kurtosis	C22orf23	RA-ILD-Related Genes
wavelet_LLL_firstorder_Kurtosis	IFITM3P3	RA-ILD-Related Genes
wavelet_LLL_firstorder_Kurtosis	ELFN1-AS1	RA-ILD-Related Genes
wavelet_LLL_firstorder_Kurtosis	LINC02099	RA-ILD-Related Genes
wavelet_LLL_firstorder_Kurtosis	HFM1	RA-ILD-Related Genes
wavelet_LLL_glszm_ZoneEntropy	IGKV1D-13	RA-ILD-Related Genes
wavelet_LLL_glszm_ZoneEntropy	HFM1	RA-ILD-Related Genes
wavelet_LLL_glszm_ZoneEntropy	GLP1R	RA-ILD-Related Genes
wavelet_LLL_glszm_ZoneEntropy	IFITM3P3	RA-ILD-Related Genes
wavelet_LLL_glszm_ZoneEntropy	LINC02099	RA-ILD-Related Genes
wavelet_LLL_glszm_ZoneEntropy	PRDX2P3	RA-ILD-Related Genes
wavelet_LLL_glszm_ZoneEntropy	SLIT2	RA-ILD-Related Genes
wavelet_LLL_glszm_ZoneEntropy	TTBK1	RA-ILD-Related Genes
wavelet_LLL_glszm_ZoneEntropy	TREML4	RA-ILD-Related Genes
wavelet_LLL_glszm_ZoneEntropy	OR9A4	RA-ILD-Related Genes
wavelet_LLL_firstorder_Kurtosis	N,N-Dimethylguanosine	RA-ILD-Related Metabolites
wavelet_LLL_firstorder_Kurtosis	Syringic Acid Sulfate	RA-ILD-Related Metabolites
wavelet_LLL_firstorder_Kurtosis	5-Hydroxyindoleacetic Acid	RA-ILD-Related Metabolites
wavelet_LLL_firstorder_Kurtosis	N-(2-Aminobenzoyl)Alanine	RA-ILD-Related Metabolites
wavelet_LLL_firstorder_Kurtosis	2-Acetamido-3-Phenylpropanol	RA-ILD-Related Metabolites
wavelet_LLL_firstorder_Kurtosis	Kynurenine	RA-ILD-Related Metabolites
wavelet_LLL_firstorder_Kurtosis	N-Formyl-L-Methionine	RA-ILD-Related Metabolites
wavelet_LLL_firstorder_Kurtosis	Iguratimod	RA-ILD-Related Metabolites
wavelet_LLL_firstorder_Kurtosis	Dl-Carbidopa	RA-ILD-Related Metabolites
wavelet_LLL_firstorder_Kurtosis	3-Amino-3-(4-Hydroxyphenyl)Propanoate	RA-ILD-Related Metabolites
wavelet_LLL_firstorder_Kurtosis	Viridin	RA-ILD-Related Metabolites
wavelet_LLL_firstorder_Kurtosis	Arabinofuranobiose	RA-ILD-Related Metabolites
wavelet_LLL_firstorder_Kurtosis	(2-Oxo-2,3-Dihydro-1H-Indol-3-Yl)Acetic Acid	RA-ILD-Related Metabolites
wavelet_LLL_firstorder_Kurtosis	Butanal	RA-ILD-Related Metabolites
wavelet_LLL_firstorder_Kurtosis	Indoleacrylic Acid	RA-ILD-Related Metabolites
wavelet_LLL_firstorder_Kurtosis	4-Methyl-2-Phenyl-1H-Pyridazine-3,6-Dione	RA-ILD-Related Metabolites
wavelet_LLL_firstorder_Kurtosis	N-(4-Chlorophenyl)-6-Methyl-2-Phenylimidazo[1,2-A]Pyridin-3-Amine	RA-ILD-Related Metabolites
wavelet_LLL_firstorder_Kurtosis	Ser Ala Gln	RA-ILD-Related Metabolites
wavelet_LLL_firstorder_Kurtosis	Hydantoin-5-Propionic Acid	RA-ILD-Related Metabolites
wavelet_LLL_firstorder_Kurtosis	N-(3-Acetamidopropyl)Pyrrolidin-2-One	RA-ILD-Related Metabolites
wavelet_LLL_firstorder_Kurtosis	Statine	RA-ILD-Related Metabolites
wavelet_LLL_firstorder_Kurtosis	1-(3,4-Dimethylphenoxy)-3-(4-Phenylpiperazin-1-Yl)Propan-2-Ol	RA-ILD-Related Metabolites
wavelet_LLL_firstorder_Kurtosis	3H-Indole-3-Propanoic Acid,A-Amino-	RA-ILD-Related Metabolites
wavelet_LLL_firstorder_Kurtosis	Porphobilinogen	RA-ILD-Related Metabolites
wavelet_LLL_firstorder_Kurtosis	N4-Acetylcytidine	RA-ILD-Related Metabolites
wavelet_LLL_firstorder_Kurtosis	6,11-Dihydroxy-2,2-Dimethylpyrano[3,2-C]Xanthen-7(2H)-One	RA-ILD-Related Metabolites
wavelet_LLL_firstorder_Kurtosis	5-Hydroxypyrazinamide	RA-ILD-Related Metabolites
wavelet_LLL_firstorder_Kurtosis	D-(-)-Ribose	RA-ILD-Related Metabolites
wavelet_LLL_firstorder_Kurtosis	Tranexamic Acid	RA-ILD-Related Metabolites
wavelet_LLL_firstorder_Kurtosis	L-Homocitrulline	RA-ILD-Related Metabolites
wavelet_LLL_firstorder_Kurtosis	Cyclo(Pro-Val)	RA-ILD-Related Metabolites
wavelet_LLL_firstorder_Kurtosis	6-Imidazol-1-Yl-N-(5-Methyl-1,2-Oxazol-3-Yl)Pyridazine-3-Carboxamide	RA-ILD-Related Metabolites
wavelet_LLL_firstorder_Kurtosis	Uridine	RA-ILD-Related Metabolites
wavelet_LLL_firstorder_Kurtosis	(Z)-3,5-Hexadienyl Butyrate	RA-ILD-Related Metabolites
wavelet_LLL_firstorder_Kurtosis	N-Epsilon-Acetyl-L-Lysine	RA-ILD-Related Metabolites
wavelet_LLL_firstorder_Kurtosis	Aminophylline	RA-ILD-Related Metabolites
wavelet_LLL_firstorder_Kurtosis	26-Deoxyactein	RA-ILD-Related Metabolites
wavelet_LLL_firstorder_Kurtosis	Cysteinyl-Cysteine	RA-ILD-Related Metabolites
wavelet_LLL_firstorder_Kurtosis	Violacein	RA-ILD-Related Metabolites
wavelet_LLL_firstorder_Kurtosis	Caffeine	RA-ILD-Related Metabolites
wavelet_LLL_firstorder_Kurtosis	1-(Hydroxymethyl)-5,5-Dimethyl-2,4-Imidazolidinedione	RA-ILD-Related Metabolites
wavelet_LLL_firstorder_Kurtosis	Ruscogenin	RA-ILD-Related Metabolites
wavelet_LLL_firstorder_Kurtosis	Fluocortolone Caproate	RA-ILD-Related Metabolites
wavelet_LLL_firstorder_Kurtosis	Cyclo(Proline-Leucine)	RA-ILD-Related Metabolites
wavelet_LLL_firstorder_Kurtosis	Gly-Ala	RA-ILD-Related Metabolites
wavelet_LLL_firstorder_Kurtosis	Pirinixic Acid	RA-ILD-Related Metabolites
wavelet_LLL_firstorder_Kurtosis	Alclofenac	RA-ILD-Related Metabolites
wavelet_LLL_firstorder_Kurtosis	4-Phenoxyphenyl 4-Hydroxypiperidine-1-Carboxylate	RA-ILD-Related Metabolites
wavelet_LLL_firstorder_Kurtosis	S-Cysteinosuccinic Acid	RA-ILD-Related Metabolites
wavelet_LLL_firstorder_Kurtosis	Deoxyribose	RA-ILD-Related Metabolites
wavelet_LLL_firstorder_Kurtosis	Dl-4-Hydroxyphenyllactic Acid	RA-ILD-Related Metabolites
wavelet_LLL_firstorder_Kurtosis	1-Methyladenosine	RA-ILD-Related Metabolites
wavelet_LLL_firstorder_Kurtosis	Isoxanthopterin	RA-ILD-Related Metabolites
wavelet_LLL_firstorder_Kurtosis	N1-Acetylspermidine	RA-ILD-Related Metabolites
wavelet_LLL_firstorder_Kurtosis	7Alpha-Hydroxy-3-Oxo-4-Cholestenoate	RA-ILD-Related Metabolites
wavelet_LLL_firstorder_Kurtosis	Polyporusterone B	RA-ILD-Related Metabolites
wavelet_LLL_firstorder_Kurtosis	3-(4-Hydroxyphenyl)Lactate	RA-ILD-Related Metabolites
wavelet_LLL_firstorder_Kurtosis	Paraxanthine	RA-ILD-Related Metabolites
wavelet_LLL_firstorder_Kurtosis	24-Oxo-1Alpha,23,25-Trihydroxyvitamin D3	RA-ILD-Related Metabolites
wavelet_LLL_firstorder_Kurtosis	Tryptophan 2-C-Mannoside	RA-ILD-Related Metabolites
wavelet_LLL_firstorder_Kurtosis	(12E)-10-Hydroxytetradec-12-Enoylcarnitine	RA-ILD-Related Metabolites
wavelet_LLL_firstorder_Kurtosis	Kynurenic Acid	RA-ILD-Related Metabolites
wavelet_LLL_firstorder_Kurtosis	Xanomeline	RA-ILD-Related Metabolites
wavelet_LLL_firstorder_Kurtosis	L-(+)-Citrulline	RA-ILD-Related Metabolites
wavelet_LLL_firstorder_Kurtosis	Val-Pro	RA-ILD-Related Metabolites
wavelet_LLL_firstorder_Kurtosis	Cytosine	RA-ILD-Related Metabolites
wavelet_LLL_firstorder_Kurtosis	Ethyl 2-((4-Methyl-2-Oxo-2H-Chromen-7-Yl)Oxy)Propanoate	RA-ILD-Related Metabolites
wavelet_LLL_firstorder_Kurtosis	Methyl 2-[(1,1-Dioxo-1,2-Benzothiazol-3-Yl)Amino]Benzoate	RA-ILD-Related Metabolites
wavelet_LLL_firstorder_Kurtosis	Pc(6 Keto-Pgf1Alpha/14:0)	RA-ILD-Related Metabolites
wavelet_LLL_firstorder_Kurtosis	Lutein	RA-ILD-Related Metabolites
wavelet_LLL_firstorder_Kurtosis	8-(3-Hydroxybutyl)-1,5-Dimethyl-6-Oxabicyclo[3.2.1]Octan-3-Ol	RA-ILD-Related Metabolites
wavelet_LLL_firstorder_Kurtosis	Alpha-Bisabolol Oxide A	RA-ILD-Related Metabolites
wavelet_LLL_firstorder_Kurtosis	2',3'-Dideoxyadenosine	RA-ILD-Related Metabolites
wavelet_LLL_firstorder_Kurtosis	L-Asparagine	RA-ILD-Related Metabolites
wavelet_LLL_firstorder_Kurtosis	Vincanidine	RA-ILD-Related Metabolites
wavelet_LLL_firstorder_Kurtosis	(S)-Menthiafolic Acid	RA-ILD-Related Metabolites
wavelet_LLL_firstorder_Kurtosis	Menthyl Ethylene Glycol Carbonate	RA-ILD-Related Metabolites
wavelet_LLL_firstorder_Kurtosis	Dibutyl Sebacate	RA-ILD-Related Metabolites
wavelet_LLL_firstorder_Kurtosis	3-(4-Butanoylpiperazin-1-Yl)-1-(2-Methylpropyl)Quinoxalin-2-One	RA-ILD-Related Metabolites
wavelet_LLL_firstorder_Kurtosis	4-Formylaminoantipyrine	RA-ILD-Related Metabolites
wavelet_LLL_firstorder_Kurtosis	Bis(2-Ethylhexyl) Sebacate	RA-ILD-Related Metabolites
wavelet_LLL_firstorder_Kurtosis	4'-Hydroxymethohexital	RA-ILD-Related Metabolites
wavelet_LLL_firstorder_Kurtosis	Dg(Txb2/A-17:0/0:0)	RA-ILD-Related Metabolites
wavelet_LLL_firstorder_Kurtosis	Dolichyl B-D-Glucosyl Phosphate	RA-ILD-Related Metabolites
wavelet_LLL_firstorder_Kurtosis	Latoxanthin	RA-ILD-Related Metabolites
wavelet_LLL_firstorder_Kurtosis	Octadecanol	RA-ILD-Related Metabolites
wavelet_LLL_firstorder_Kurtosis	Nonactinic Acid	RA-ILD-Related Metabolites
wavelet_LLL_firstorder_Kurtosis	Decamethylcyclopentasiloxane	RA-ILD-Related Metabolites
wavelet_LLL_firstorder_Kurtosis	Ile Asn Phe	RA-ILD-Related Metabolites
wavelet_LLL_firstorder_Kurtosis	7A,12A-Dihydroxy-Cholestene-3-One	RA-ILD-Related Metabolites
wavelet_LLL_firstorder_Kurtosis	Chondrocurine	RA-ILD-Related Metabolites
wavelet_LLL_firstorder_Kurtosis	L-2,3-Dihydrodipicolinate	RA-ILD-Related Metabolites
wavelet_LLL_firstorder_Kurtosis	3-Hydroxy-2,6,6-Trimethylcyclohexene-1-Carboxylic Acid	RA-ILD-Related Metabolites
wavelet_LLL_firstorder_Kurtosis	Biliverdin-Ix-Alpha	RA-ILD-Related Metabolites
wavelet_LLL_firstorder_Kurtosis	N,N-Dimethyltetradecylamine-N-Oxide	RA-ILD-Related Metabolites
wavelet_LLL_firstorder_Kurtosis	Motolimod	RA-ILD-Related Metabolites
wavelet_LLL_firstorder_Kurtosis	Sm(D16:1/18:1)	RA-ILD-Related Metabolites
wavelet_LLL_firstorder_Kurtosis	Isophorone	RA-ILD-Related Metabolites
wavelet_LLL_firstorder_Kurtosis	8,15-Dihete	RA-ILD-Related Metabolites
wavelet_LLL_firstorder_Kurtosis	Sedanolide	RA-ILD-Related Metabolites
wavelet_LLL_firstorder_Kurtosis	Phytosphingosine	RA-ILD-Related Metabolites
wavelet_LLL_firstorder_Kurtosis	Farnesyl Acetone	RA-ILD-Related Metabolites
wavelet_LLL_firstorder_Kurtosis	Embutramide	RA-ILD-Related Metabolites
wavelet_LLL_firstorder_Kurtosis	Val Gly Arg	RA-ILD-Related Metabolites
wavelet_LLL_firstorder_Kurtosis	Pc(6 Keto-Pgf1Alpha/24:0)	RA-ILD-Related Metabolites
wavelet_LLL_glszm_ZoneEntropy	Pc(6 Keto-Pgf1Alpha/24:0)	RA-ILD-Related Metabolites
wavelet_LLL_glszm_ZoneEntropy	N,N-Dimethyltetradecylamine-N-Oxide	RA-ILD-Related Metabolites
wavelet_LLL_glszm_ZoneEntropy	Phytosphingosine	RA-ILD-Related Metabolites
wavelet_LLL_glszm_ZoneEntropy	Embutramide	RA-ILD-Related Metabolites
wavelet_LLL_glszm_ZoneEntropy	Val Gly Arg	RA-ILD-Related Metabolites
wavelet_LLL_glszm_ZoneEntropy	Sedanolide	RA-ILD-Related Metabolites
wavelet_LLL_glszm_ZoneEntropy	(S)-Menthiafolic Acid	RA-ILD-Related Metabolites
wavelet_LLL_glszm_ZoneEntropy	2',3'-Dideoxyadenosine	RA-ILD-Related Metabolites
wavelet_LLL_glszm_ZoneEntropy	Motolimod	RA-ILD-Related Metabolites
wavelet_LLL_glszm_ZoneEntropy	8-(3-Hydroxybutyl)-1,5-Dimethyl-6-Oxabicyclo[3.2.1]Octan-3-Ol	RA-ILD-Related Metabolites
wavelet_LLL_glszm_ZoneEntropy	Gln-Ile-Lys	RA-ILD-Related Metabolites
wavelet_LLL_glszm_ZoneEntropy	3-(4-Butanoylpiperazin-1-Yl)-1-(2-Methylpropyl)Quinoxalin-2-One	RA-ILD-Related Metabolites
wavelet_LLL_glszm_ZoneEntropy	Farnesyl Acetone	RA-ILD-Related Metabolites
wavelet_LLL_glszm_ZoneEntropy	Pentadeca-3,5,7-Trienedioylcarnitine	RA-ILD-Related Metabolites
wavelet_LLL_glszm_ZoneEntropy	3-Hydroxy-5-Phenylpentanoic Acid	RA-ILD-Related Metabolites
wavelet_LLL_glszm_ZoneEntropy	Biliverdin-Ix-Alpha	RA-ILD-Related Metabolites
wavelet_LLL_glszm_ZoneEntropy	Beta-Ionone	RA-ILD-Related Metabolites
wavelet_LLL_glszm_ZoneEntropy	Sm(D16:1/18:1)	RA-ILD-Related Metabolites
wavelet_LLL_glszm_ZoneEntropy	Ile Asn Phe	RA-ILD-Related Metabolites
wavelet_LLL_glszm_ZoneEntropy	Sm(D14:1/18:1)	RA-ILD-Related Metabolites
wavelet_LLL_glszm_ZoneEntropy	N,N-Dibutylformamide	RA-ILD-Related Metabolites
wavelet_LLL_glszm_ZoneEntropy	Dg(Txb2/A-17:0/0:0)	RA-ILD-Related Metabolites
wavelet_LLL_glszm_ZoneEntropy	Alpha-Bisabolol Oxide A	RA-ILD-Related Metabolites
wavelet_LLL_glszm_ZoneEntropy	2,4,5-Trimethoxystyrene	RA-ILD-Related Metabolites
wavelet_LLL_glszm_ZoneEntropy	Decamethylcyclopentasiloxane	RA-ILD-Related Metabolites
wavelet_LLL_glszm_ZoneEntropy	Menthofuran	RA-ILD-Related Metabolites
wavelet_LLL_glszm_ZoneEntropy	4'-Hydroxymethohexital	RA-ILD-Related Metabolites
wavelet_LLL_glszm_ZoneEntropy	Threonylserine	RA-ILD-Related Metabolites
wavelet_LLL_glszm_ZoneEntropy	Latoxanthin	RA-ILD-Related Metabolites
wavelet_LLL_glszm_ZoneEntropy	Lutein	RA-ILD-Related Metabolites
wavelet_LLL_glszm_ZoneEntropy	3-Ketosphingosine	RA-ILD-Related Metabolites
wavelet_LLL_glszm_ZoneEntropy	5,7Alpha-Dihydro-1,4,4,7A-Tetramethyl-4H-Indene	RA-ILD-Related Metabolites
wavelet_LLL_glszm_ZoneEntropy	8,15-Dihete	RA-ILD-Related Metabolites
wavelet_LLL_glszm_ZoneEntropy	Pc(Dime(11,3)/Monome(9,5))	RA-ILD-Related Metabolites
wavelet_LLL_glszm_ZoneEntropy	Dolichyl B-D-Glucosyl Phosphate	RA-ILD-Related Metabolites
wavelet_LLL_glszm_ZoneEntropy	Acetolein	RA-ILD-Related Metabolites
wavelet_LLL_glszm_ZoneEntropy	Acetylphosphate	RA-ILD-Related Metabolites
wavelet_LLL_glszm_ZoneEntropy	2,4-Dimethylpimelic Acid	RA-ILD-Related Metabolites
wavelet_LLL_glszm_ZoneEntropy	L-Asparagine	RA-ILD-Related Metabolites
wavelet_LLL_glszm_ZoneEntropy	Isophorone	RA-ILD-Related Metabolites
wavelet_LLL_glszm_ZoneEntropy	2-Amino-5-Benzoylbenzimidazole	RA-ILD-Related Metabolites
wavelet_LLL_glszm_ZoneEntropy	Arg-Arg-Gln	RA-ILD-Related Metabolites
wavelet_LLL_glszm_ZoneEntropy	Tanacetol B	RA-ILD-Related Metabolites
wavelet_LLL_glszm_ZoneEntropy	6-Hydroxymellein	RA-ILD-Related Metabolites
wavelet_LLL_glszm_ZoneEntropy	Adenine	RA-ILD-Related Metabolites
wavelet_LLL_glszm_ZoneEntropy	3-Hydroxy-2,6,6-Trimethylcyclohexene-1-Carboxylic Acid	RA-ILD-Related Metabolites
wavelet_LLL_glszm_ZoneEntropy	26-Deoxyactein	RA-ILD-Related Metabolites
wavelet_LLL_glszm_ZoneEntropy	N6,N6,N6-Trimethyl-L-Lysine	RA-ILD-Related Metabolites
wavelet_LLL_glszm_ZoneEntropy	1-Methyladenosine	RA-ILD-Related Metabolites
wavelet_LLL_glszm_ZoneEntropy	Ser Arg Gly	RA-ILD-Related Metabolites
wavelet_LLL_glszm_ZoneEntropy	Glu Lys Gln	RA-ILD-Related Metabolites
wavelet_LLL_glszm_ZoneEntropy	7-Ketodeoxycholic Acid	RA-ILD-Related Metabolites
wavelet_LLL_glszm_ZoneEntropy	Caffeine	RA-ILD-Related Metabolites
wavelet_LLL_glszm_ZoneEntropy	Valylhydroxyproline	RA-ILD-Related Metabolites
wavelet_LLL_glszm_ZoneEntropy	Cholestane-3,7,12,25-Tetrol-3-Glucuronide	RA-ILD-Related Metabolites
wavelet_LLL_glszm_ZoneEntropy	2-Acetamido-3-Phenylpropanol	RA-ILD-Related Metabolites
wavelet_LLL_glszm_ZoneEntropy	Tryptophan 2-C-Mannoside	RA-ILD-Related Metabolites
wavelet_LLL_glszm_ZoneEntropy	Statine	RA-ILD-Related Metabolites
wavelet_LLL_glszm_ZoneEntropy	24-Oxo-1Alpha,23,25-Trihydroxyvitamin D3	RA-ILD-Related Metabolites
wavelet_LLL_glszm_ZoneEntropy	S-Cysteinosuccinic Acid	RA-ILD-Related Metabolites
wavelet_LLL_glszm_ZoneEntropy	Cocamidopropyl Betaine	RA-ILD-Related Metabolites
wavelet_LLL_glszm_ZoneEntropy	Butyrylcarnitine	RA-ILD-Related Metabolites
wavelet_LLL_glszm_ZoneEntropy	N-(Cyclopropylmethyl)-2-{[(2,5-Dichloro-3-Thienyl)Sulfonyl]Amino}Benzamide	RA-ILD-Related Metabolites
wavelet_LLL_glszm_ZoneEntropy	Dopamine 4-Sulfate	RA-ILD-Related Metabolites
wavelet_LLL_glszm_ZoneEntropy	5-[(2,4-Dichloroanilino)Methyl]-1,3-Dimethylbenzimidazol-2-One	RA-ILD-Related Metabolites
wavelet_LLL_glszm_ZoneEntropy	Alclofenac	RA-ILD-Related Metabolites
wavelet_LLL_glszm_ZoneEntropy	L-(+)-Citrulline	RA-ILD-Related Metabolites
wavelet_LLL_glszm_ZoneEntropy	Cyclo(Pro-Val)	RA-ILD-Related Metabolites
wavelet_LLL_glszm_ZoneEntropy	Deoxyribose	RA-ILD-Related Metabolites
wavelet_LLL_glszm_ZoneEntropy	Beta-Guanidinopropionic Acid	RA-ILD-Related Metabolites
wavelet_LLL_glszm_ZoneEntropy	Paraxanthine	RA-ILD-Related Metabolites
wavelet_LLL_glszm_ZoneEntropy	Isoxanthopterin	RA-ILD-Related Metabolites
wavelet_LLL_glszm_ZoneEntropy	1-(Hydroxymethyl)-5,5-Dimethyl-2,4-Imidazolidinedione	RA-ILD-Related Metabolites
wavelet_LLL_glszm_ZoneEntropy	5-Hydroxypyrazinamide	RA-ILD-Related Metabolites
wavelet_LLL_glszm_ZoneEntropy	3-(4-Hydroxyphenyl)Lactate	RA-ILD-Related Metabolites
wavelet_LLL_glszm_ZoneEntropy	N-(1-Benzothiophen-5-Yl)-3,5-Dimethoxybenzamide	RA-ILD-Related Metabolites
wavelet_LLL_glszm_ZoneEntropy	Lys Leu Gly Gln Ser	RA-ILD-Related Metabolites
wavelet_LLL_glszm_ZoneEntropy	Porphobilinogen	RA-ILD-Related Metabolites
wavelet_LLL_glszm_ZoneEntropy	D-(-)-Ribose	RA-ILD-Related Metabolites
wavelet_LLL_glszm_ZoneEntropy	Isovalerylcarnitine	RA-ILD-Related Metabolites
wavelet_LLL_glszm_ZoneEntropy	Germacrone	RA-ILD-Related Metabolites
wavelet_LLL_glszm_ZoneEntropy	Uridine	RA-ILD-Related Metabolites
wavelet_LLL_glszm_ZoneEntropy	Butanal	RA-ILD-Related Metabolites
wavelet_LLL_glszm_ZoneEntropy	6,11-Dihydroxy-2,2-Dimethylpyrano[3,2-C]Xanthen-7(2H)-One	RA-ILD-Related Metabolites
wavelet_LLL_glszm_ZoneEntropy	(Z)-3,5-Hexadienyl Butyrate	RA-ILD-Related Metabolites
wavelet_LLL_glszm_ZoneEntropy	N-(3-Acetamidopropyl)Pyrrolidin-2-One	RA-ILD-Related Metabolites
wavelet_LLL_glszm_ZoneEntropy	Gcdcs	RA-ILD-Related Metabolites
wavelet_LLL_glszm_ZoneEntropy	Dl-4-Hydroxyphenyllactic Acid	RA-ILD-Related Metabolites
wavelet_LLL_glszm_ZoneEntropy	Hydantoin-5-Propionic Acid	RA-ILD-Related Metabolites
wavelet_LLL_glszm_ZoneEntropy	3-Amino-3-(4-Hydroxyphenyl)Propanoate	RA-ILD-Related Metabolites
wavelet_LLL_glszm_ZoneEntropy	6-Imidazol-1-Yl-N-(5-Methyl-1,2-Oxazol-3-Yl)Pyridazine-3-Carboxamide	RA-ILD-Related Metabolites
wavelet_LLL_glszm_ZoneEntropy	(2-Oxo-2,3-Dihydro-1H-Indol-3-Yl)Acetic Acid	RA-ILD-Related Metabolites
wavelet_LLL_glszm_ZoneEntropy	2-Octenoylglycine	RA-ILD-Related Metabolites
wavelet_LLL_glszm_ZoneEntropy	N1-Acetylspermidine	RA-ILD-Related Metabolites
wavelet_LLL_glszm_ZoneEntropy	Ser Ala Gln	RA-ILD-Related Metabolites
wavelet_LLL_glszm_ZoneEntropy	N-Epsilon-Acetyl-L-Lysine	RA-ILD-Related Metabolites
wavelet_LLL_glszm_ZoneEntropy	2-Mercaptobenzothiazole	RA-ILD-Related Metabolites
wavelet_LLL_glszm_ZoneEntropy	2-Benzothiazolsulfonic Acid	RA-ILD-Related Metabolites
wavelet_LLL_glszm_ZoneEntropy	Indoleacrylic Acid	RA-ILD-Related Metabolites
wavelet_LLL_glszm_ZoneEntropy	Cytosine	RA-ILD-Related Metabolites
wavelet_LLL_glszm_ZoneEntropy	Gly-Ala	RA-ILD-Related Metabolites
wavelet_LLL_glszm_ZoneEntropy	N-(4-Chlorophenyl)-6-Methyl-2-Phenylimidazo[1,2-A]Pyridin-3-Amine	RA-ILD-Related Metabolites
wavelet_LLL_glszm_ZoneEntropy	Iguratimod	RA-ILD-Related Metabolites
wavelet_LLL_glszm_ZoneEntropy	Dl-Carbidopa	RA-ILD-Related Metabolites
wavelet_LLL_glszm_ZoneEntropy	Kynurenine	RA-ILD-Related Metabolites
wavelet_LLL_glszm_ZoneEntropy	Viridin	RA-ILD-Related Metabolites
wavelet_LLL_glszm_ZoneEntropy	Violacein	RA-ILD-Related Metabolites
wavelet_LLL_glszm_ZoneEntropy	Arabinofuranobiose	RA-ILD-Related Metabolites
wavelet_LLL_glszm_ZoneEntropy	4-Methyl-2-Phenyl-1H-Pyridazine-3,6-Dione	RA-ILD-Related Metabolites
wavelet_LLL_glszm_ZoneEntropy	Cysteinyl-Cysteine	RA-ILD-Related Metabolites
wavelet_LLL_glszm_ZoneEntropy	N4-Acetylcytidine	RA-ILD-Related Metabolites
wavelet_LLL_glszm_ZoneEntropy	3H-Indole-3-Propanoic Acid,A-Amino-	RA-ILD-Related Metabolites
wavelet_LLL_glszm_ZoneEntropy	N-Formyl-L-Methionine	RA-ILD-Related Metabolites
wavelet_LLL_glszm_ZoneEntropy	N-(2-Aminobenzoyl)Alanine	RA-ILD-Related Metabolites
wavelet_LLL_glszm_ZoneEntropy	Syringic Acid Sulfate	RA-ILD-Related Metabolites
wavelet_LLL_glszm_ZoneEntropy	5-Hydroxyindoleacetic Acid	RA-ILD-Related Metabolites
wavelet_LLL_glszm_ZoneEntropy	N,N-Dimethylguanosine	RA-ILD-Related Metabolites
