# Supplementary material for: Construction of Rheumatoid Arthritis-Associated Interstitial Lung Disease diagnostic model and identification of biomarkers based on a multi-omics integration strategy of machine learning
Source: Clinics (Sao Paulo). 2026 Apr 17;81:100933. doi: 10.1016/j.clinsp.2026.100933 (PMC13098433; doi:10.1016/j.clinsp.2026.100933)
Supplement: Supplementary file 5 [file mmc5.xlsx]

## Sheet: result
Column A: Term ID. Column B: Description, the description of the term. Column C: GeneRatio, the number of genes enriched in certain term / the number of input genes. Column D: BgRatio, the number of genes within certain term / the number of background genes. Column E: pvalue, the pvalue of certain enriched term. Column F: p.adjust, the adjusted pvalue. Column G: qvalue, the qvalue of certain enri…
ID	Description	GeneRatio	BgRatio	pvalue	p.adjust	qvalue	geneID	Count	Enrichment.Score	Fold.Enrichment
GO:0032091	negative regulation of protein binding	2/16	94/18723	0.00285865	0.160394	0.118405	TTBK1/PCSK9	2	2.54384	24.8976
GO:0051100	negative regulation of binding	2/16	162/18723	0.0082453	0.160394	0.118405	TTBK1/PCSK9	2	2.08379	14.4468
GO:0032380	regulation of intracellular sterol transport	1/16	10/18723	0.00851489	0.160394	0.118405	PCSK9	1	2.06982	117.019
GO:0032383	regulation of intracellular cholesterol transport	1/16	10/18723	0.00851489	0.160394	0.118405	PCSK9	1	2.06982	117.019
GO:0070099	regulation of chemokine-mediated signaling pathway	1/16	10/18723	0.00851489	0.160394	0.118405	SLIT2	1	2.06982	117.019
GO:1903980	positive regulation of microglial cell activation	1/16	10/18723	0.00851489	0.160394	0.118405	TTBK1	1	2.06982	117.019
GO:0002924	negative regulation of humoral immune response mediated by circulating immunoglobulin	1/16	11/18723	0.00936263	0.160394	0.118405	C4BPA	1	2.0286	106.381
GO:0021889	olfactory bulb interneuron differentiation	1/16	11/18723	0.00936263	0.160394	0.118405	SLIT2	1	2.0286	106.381
GO:0032377	regulation of intracellular lipid transport	1/16	11/18723	0.00936263	0.160394	0.118405	PCSK9	1	2.0286	106.381
GO:0051574	positive regulation of histone H3-K9 methylation	1/16	11/18723	0.00936263	0.160394	0.118405	H1-5	1	2.0286	106.381
GO:0071377	cellular response to glucagon stimulus	1/16	11/18723	0.00936263	0.160394	0.118405	GLP1R	1	2.0286	106.381
GO:1902667	regulation of axon guidance	1/16	11/18723	0.00936263	0.160394	0.118405	SLIT2	1	2.0286	106.381
GO:2000644	regulation of receptor catabolic process	1/16	11/18723	0.00936263	0.160394	0.118405	PCSK9	1	2.0286	106.381
GO:0008228	opsonization	1/16	12/18723	0.0102097	0.160394	0.118405	C4BPA	1	1.99099	97.5156
GO:0034154	toll-like receptor 7 signaling pathway	1/16	12/18723	0.0102097	0.160394	0.118405	TREML4	1	1.99099	97.5156
GO:0045916	negative regulation of complement activation	1/16	12/18723	0.0102097	0.160394	0.118405	C4BPA	1	1.99099	97.5156
GO:0048711	positive regulation of astrocyte differentiation	1/16	13/18723	0.0110561	0.160394	0.118405	TTBK1	1	1.9564	90.0144
GO:1900121	negative regulation of receptor binding	1/16	13/18723	0.0110561	0.160394	0.118405	PCSK9	1	1.9564	90.0144
GO:0043393	regulation of protein binding	2/16	196/18723	0.0118802	0.160394	0.118405	TTBK1/PCSK9	2	1.92518	11.9407
GO:0010989	negative regulation of low-density lipoprotein particle clearance	1/16	14/18723	0.0119018	0.160394	0.118405	PCSK9	1	1.92439	83.5848
GO:2000650	negative regulation of sodium ion transmembrane transporter activity	1/16	15/18723	0.0127468	0.160394	0.118405	PCSK9	1	1.8946	78.0125
GO:0002713	negative regulation of B cell mediated immunity	1/16	16/18723	0.0135911	0.160394	0.118405	C4BPA	1	1.86674	73.1367
GO:0002890	negative regulation of immunoglobulin mediated immune response	1/16	16/18723	0.0135911	0.160394	0.118405	C4BPA	1	1.86674	73.1367
GO:0002921	negative regulation of humoral immune response	1/16	16/18723	0.0135911	0.160394	0.118405	C4BPA	1	1.86674	73.1367
GO:0016584	nucleosome positioning	1/16	16/18723	0.0135911	0.160394	0.118405	H1-5	1	1.86674	73.1367
GO:1902306	negative regulation of sodium ion transmembrane transport	1/16	16/18723	0.0135911	0.160394	0.118405	PCSK9	1	1.86674	73.1367
GO:0003184	pulmonary valve morphogenesis	1/16	17/18723	0.0144348	0.160394	0.118405	SLIT2	1	1.84059	68.8346
GO:0048791	calcium ion-regulated exocytosis of neurotransmitter	1/16	17/18723	0.0144348	0.160394	0.118405	SYT8	1	1.84059	68.8346
GO:0000712	resolution of meiotic recombination intermediates	1/16	18/18723	0.0152778	0.160394	0.118405	HFM1	1	1.81594	65.0104
GO:0002923	regulation of humoral immune response mediated by circulating immunoglobulin	1/16	18/18723	0.0152778	0.160394	0.118405	C4BPA	1	1.81594	65.0104
GO:0010985	negative regulation of lipoprotein particle clearance	1/16	18/18723	0.0152778	0.160394	0.118405	PCSK9	1	1.81594	65.0104
GO:0043116	negative regulation of vascular permeability	1/16	18/18723	0.0152778	0.160394	0.118405	SLIT2	1	1.81594	65.0104
GO:0150078	positive regulation of neuroinflammatory response	1/16	18/18723	0.0152778	0.160394	0.118405	TTBK1	1	1.81594	65.0104
GO:0008037	cell recognition	2/16	225/18723	0.0154424	0.160394	0.118405	FOLR3/C4BPA	2	1.81129	10.4017
GO:0050769	positive regulation of neurogenesis	2/16	225/18723	0.0154424	0.160394	0.118405	TTBK1/SLIT2	2	1.81129	10.4017
GO:0031290	retinal ganglion cell axon guidance	1/16	19/18723	0.0161201	0.160394	0.118405	SLIT2	1	1.79263	61.5888
GO:1903978	regulation of microglial cell activation	1/16	19/18723	0.0161201	0.160394	0.118405	TTBK1	1	1.79263	61.5888
GO:0045732	positive regulation of protein catabolic process	2/16	231/18723	0.0162305	0.160394	0.118405	PCSK9/C4BPA	2	1.78967	10.1315
GO:0032271	regulation of protein polymerization	2/16	233/18723	0.016497	0.160394	0.118405	TTBK1/SLIT2	2	1.7826	10.0445
GO:0002689	negative regulation of leukocyte chemotaxis	1/16	21/18723	0.0178027	0.160394	0.118405	SLIT2	1	1.74951	55.7232
GO:0003177	pulmonary valve development	1/16	21/18723	0.0178027	0.160394	0.118405	SLIT2	1	1.74951	55.7232
GO:0010766	negative regulation of sodium ion transport	1/16	21/18723	0.0178027	0.160394	0.118405	PCSK9	1	1.74951	55.7232
GO:0010988	regulation of low-density lipoprotein particle clearance	1/16	21/18723	0.0178027	0.160394	0.118405	PCSK9	1	1.74951	55.7232
GO:0030449	regulation of complement activation	1/16	21/18723	0.0178027	0.160394	0.118405	C4BPA	1	1.74951	55.7232
GO:0033762	response to glucagon	1/16	21/18723	0.0178027	0.160394	0.118405	GLP1R	1	1.74951	55.7232
GO:0007342	fusion of sperm to egg plasma membrane involved in single fertilization	1/16	22/18723	0.018643	0.160394	0.118405	FOLR3	1	1.72948	53.1903
GO:1900120	regulation of receptor binding	1/16	22/18723	0.018643	0.160394	0.118405	PCSK9	1	1.72948	53.1903
GO:0001919	regulation of receptor recycling	1/16	23/18723	0.0194827	0.160394	0.118405	PCSK9	1	1.71035	50.8777
GO:0006929	substrate-dependent cell migration	1/16	23/18723	0.0194827	0.160394	0.118405	SLIT2	1	1.71035	50.8777
GO:0051570	regulation of histone H3-K9 methylation	1/16	24/18723	0.0203216	0.160394	0.118405	H1-5	1	1.69204	48.7578
GO:0071676	negative regulation of mononuclear cell migration	1/16	24/18723	0.0203216	0.160394	0.118405	SLIT2	1	1.69204	48.7578
GO:0016540	protein autoprocessing	1/16	25/18723	0.0211599	0.160394	0.118405	PCSK9	1	1.67449	46.8075
GO:0048143	astrocyte activation	1/16	25/18723	0.0211599	0.160394	0.118405	TTBK1	1	1.67449	46.8075
GO:0051307	meiotic chromosome separation	1/16	25/18723	0.0211599	0.160394	0.118405	HFM1	1	1.67449	46.8075
GO:0070199	establishment of protein localization to chromosome	1/16	25/18723	0.0211599	0.160394	0.118405	H1-5	1	1.67449	46.8075
GO:0002092	positive regulation of receptor internalization	1/16	26/18723	0.0219975	0.160394	0.118405	PCSK9	1	1.65763	45.0072
GO:0021952	central nervous system projection neuron axonogenesis	1/16	26/18723	0.0219975	0.160394	0.118405	SLIT2	1	1.65763	45.0072
GO:0045026	plasma membrane fusion	1/16	26/18723	0.0219975	0.160394	0.118405	FOLR3	1	1.65763	45.0072
GO:0051962	positive regulation of nervous system development	2/16	272/18723	0.022065	0.160394	0.118405	TTBK1/SLIT2	2	1.6563	8.60432
GO:0035116	embryonic hindlimb morphogenesis	1/16	27/18723	0.0228344	0.160394	0.118405	PITX1	1	1.64141	43.3403
GO:0032801	receptor catabolic process	1/16	28/18723	0.0236707	0.160394	0.118405	PCSK9	1	1.62579	41.7924
GO:0034123	positive regulation of toll-like receptor signaling pathway	1/16	28/18723	0.0236707	0.160394	0.118405	TREML4	1	1.62579	41.7924
GO:0015850	organic hydroxy compound transport	2/16	284/18723	0.023916	0.160394	0.118405	SYT8/PCSK9	2	1.62131	8.24076
GO:0021772	olfactory bulb development	1/16	29/18723	0.0245062	0.160394	0.118405	SLIT2	1	1.61072	40.3513
GO:0032366	intracellular sterol transport	1/16	29/18723	0.0245062	0.160394	0.118405	PCSK9	1	1.61072	40.3513
GO:0032367	intracellular cholesterol transport	1/16	29/18723	0.0245062	0.160394	0.118405	PCSK9	1	1.61072	40.3513
GO:0032372	negative regulation of sterol transport	1/16	29/18723	0.0245062	0.160394	0.118405	PCSK9	1	1.61072	40.3513
GO:0032375	negative regulation of cholesterol transport	1/16	29/18723	0.0245062	0.160394	0.118405	PCSK9	1	1.61072	40.3513
GO:0090025	regulation of monocyte chemotaxis	1/16	29/18723	0.0245062	0.160394	0.118405	SLIT2	1	1.61072	40.3513
GO:0071103	DNA conformation change	2/16	290/18723	0.024865	0.160394	0.118405	HFM1/H1-5	2	1.60441	8.07026
GO:0071375	cellular response to peptide hormone stimulus	2/16	290/18723	0.024865	0.160394	0.118405	GLP1R/PCSK9	2	1.60441	8.07026
GO:0043032	positive regulation of macrophage activation	1/16	30/18723	0.0253412	0.160394	0.118405	TTBK1	1	1.59617	39.0063
GO:0001822	kidney development	2/16	293/18723	0.0253454	0.160394	0.118405	PCSK9/SLIT2	2	1.5961	7.98763
GO:0051258	protein polymerization	2/16	297/18723	0.0259918	0.160394	0.118405	TTBK1/SLIT2	2	1.58516	7.88005
GO:0010720	positive regulation of cell development	2/16	298/18723	0.0261545	0.160394	0.118405	TTBK1/SLIT2	2	1.58245	7.85361
GO:0007190	activation of adenylate cyclase activity	1/16	31/18723	0.0261754	0.160394	0.118405	GLP1R	1	1.58211	37.748
GO:0008045	motor neuron axon guidance	1/16	31/18723	0.0261754	0.160394	0.118405	SLIT2	1	1.58211	37.748
GO:0021988	olfactory lobe development	1/16	31/18723	0.0261754	0.160394	0.118405	SLIT2	1	1.58211	37.748
GO:0048710	regulation of astrocyte differentiation	1/16	31/18723	0.0261754	0.160394	0.118405	TTBK1	1	1.58211	37.748
GO:0071168	protein localization to chromatin	1/16	31/18723	0.0261754	0.160394	0.118405	H1-5	1	1.58211	37.748
GO:0072001	renal system development	2/16	302/18723	0.0268094	0.160394	0.118405	PCSK9/SLIT2	2	1.57171	7.74959
GO:0003180	aortic valve morphogenesis	1/16	32/18723	0.027009	0.160394	0.118405	SLIT2	1	1.56849	36.5684
GO:0072337	modified amino acid transport	1/16	32/18723	0.027009	0.160394	0.118405	FOLR3	1	1.56849	36.5684
GO:0090022	regulation of neutrophil chemotaxis	1/16	32/18723	0.027009	0.160394	0.118405	SLIT2	1	1.56849	36.5684
GO:0006310	DNA recombination	2/16	305/18723	0.027305	0.160394	0.118405	HFM1/H1-5	2	1.56376	7.67336
GO:0001881	receptor recycling	1/16	33/18723	0.0278419	0.160394	0.118405	PCSK9	1	1.5553	35.4602
GO:0010984	regulation of lipoprotein particle clearance	1/16	33/18723	0.0278419	0.160394	0.118405	PCSK9	1	1.5553	35.4602
GO:0120033	negative regulation of plasma membrane bounded cell projection assembly	1/16	33/18723	0.0278419	0.160394	0.118405	SLIT2	1	1.5553	35.4602
GO:1904031	positive regulation of cyclin-dependent protein kinase activity	1/16	33/18723	0.0278419	0.160394	0.118405	TTBK1	1	1.5553	35.4602
GO:0034383	low-density lipoprotein particle clearance	1/16	34/18723	0.0286741	0.160394	0.118405	PCSK9	1	1.54251	34.4173
GO:0035137	hindlimb morphogenesis	1/16	34/18723	0.0286741	0.160394	0.118405	PITX1	1	1.54251	34.4173
GO:0048261	negative regulation of receptor-mediated endocytosis	1/16	34/18723	0.0286741	0.160394	0.118405	PCSK9	1	1.54251	34.4173
GO:0018105	peptidyl-serine phosphorylation	2/16	315/18723	0.0289841	0.160394	0.118405	PRKY/TTBK1	2	1.53784	7.42976
GO:0021955	central nervous system neuron axonogenesis	1/16	35/18723	0.0295057	0.160394	0.118405	SLIT2	1	1.53009	33.4339
GO:0014046	dopamine secretion	1/16	36/18723	0.0303366	0.160394	0.118405	SYT8	1	1.51803	32.5052
GO:0014059	regulation of dopamine secretion	1/16	36/18723	0.0303366	0.160394	0.118405	SYT8	1	1.51803	32.5052
GO:0003176	aortic valve development	1/16	37/18723	0.0311668	0.160394	0.118405	SLIT2	1	1.50631	31.6267
GO:0048846	axon extension involved in axon guidance	1/16	37/18723	0.0311668	0.160394	0.118405	SLIT2	1	1.50631	31.6267
GO:0051567	histone H3-K9 methylation	1/16	37/18723	0.0311668	0.160394	0.118405	H1-5	1	1.50631	31.6267
GO:1902284	neuron projection extension involved in neuron projection guidance	1/16	37/18723	0.0311668	0.160394	0.118405	SLIT2	1	1.50631	31.6267
GO:0017158	regulation of calcium ion-dependent exocytosis	1/16	39/18723	0.0328253	0.160394	0.118405	SYT8	1	1.48379	30.0048
GO:1902742	apoptotic process involved in development	1/16	39/18723	0.0328253	0.160394	0.118405	SLIT2	1	1.48379	30.0048
GO:0001655	urogenital system development	2/16	338/18723	0.0330008	0.160394	0.118405	PCSK9/SLIT2	2	1.48148	6.92419
GO:0018209	peptidyl-serine modification	2/16	338/18723	0.0330008	0.160394	0.118405	PRKY/TTBK1	2	1.48148	6.92419
GO:0045777	positive regulation of blood pressure	1/16	40/18723	0.0336535	0.160394	0.118405	GLP1R	1	1.47297	29.2547
GO:0060412	ventricular septum morphogenesis	1/16	40/18723	0.0336535	0.160394	0.118405	SLIT2	1	1.47297	29.2547
GO:0150077	regulation of neuroinflammatory response	1/16	40/18723	0.0336535	0.160394	0.118405	TTBK1	1	1.47297	29.2547
GO:0031062	positive regulation of histone methylation	1/16	41/18723	0.0344811	0.160394	0.118405	H1-5	1	1.46242	28.5412
GO:1902622	regulation of neutrophil migration	1/16	41/18723	0.0344811	0.160394	0.118405	SLIT2	1	1.46242	28.5412
GO:1905314	semi-lunar valve development	1/16	41/18723	0.0344811	0.160394	0.118405	SLIT2	1	1.46242	28.5412
GO:0010591	regulation of lamellipodium assembly	1/16	42/18723	0.035308	0.160394	0.118405	SLIT2	1	1.45213	27.8616
GO:0014912	negative regulation of smooth muscle cell migration	1/16	42/18723	0.035308	0.160394	0.118405	SLIT2	1	1.45213	27.8616
GO:0021795	cerebral cortex cell migration	1/16	42/18723	0.035308	0.160394	0.118405	SLIT2	1	1.45213	27.8616
GO:0045687	positive regulation of glial cell differentiation	1/16	42/18723	0.035308	0.160394	0.118405	TTBK1	1	1.45213	27.8616
GO:0014002	astrocyte development	1/16	43/18723	0.0361343	0.160394	0.118405	TTBK1	1	1.44208	27.2137
GO:0021983	pituitary gland development	1/16	43/18723	0.0361343	0.160394	0.118405	PITX1	1	1.44208	27.2137
GO:0032365	intracellular lipid transport	1/16	43/18723	0.0361343	0.160394	0.118405	PCSK9	1	1.44208	27.2137
GO:1901653	cellular response to peptide	2/16	359/18723	0.0368508	0.160394	0.118405	GLP1R/PCSK9	2	1.43355	6.51915
GO:0021762	substantia nigra development	1/16	44/18723	0.0369598	0.160394	0.118405	TTBK1	1	1.43227	26.5952
GO:0062208	positive regulation of pattern recognition receptor signaling pathway	1/16	44/18723	0.0369598	0.160394	0.118405	TREML4	1	1.43227	26.5952
GO:0150076	neuroinflammatory response	1/16	44/18723	0.0369598	0.160394	0.118405	TTBK1	1	1.43227	26.5952
GO:0051098	regulation of binding	2/16	363/18723	0.0376033	0.160394	0.118405	TTBK1/PCSK9	2	1.42477	6.44731
GO:0002920	regulation of humoral immune response	1/16	45/18723	0.0377848	0.160394	0.118405	C4BPA	1	1.42268	26.0042
GO:0022602	ovulation cycle process	1/16	45/18723	0.0377848	0.160394	0.118405	SLIT2	1	1.42268	26.0042
GO:0045910	negative regulation of DNA recombination	1/16	45/18723	0.0377848	0.160394	0.118405	H1-5	1	1.42268	26.0042
GO:0051180	vitamin transport	1/16	45/18723	0.0377848	0.160394	0.118405	FOLR3	1	1.42268	26.0042
GO:0050767	regulation of neurogenesis	2/16	364/18723	0.0377924	0.160394	0.118405	TTBK1/SLIT2	2	1.4226	6.4296
GO:0050919	negative chemotaxis	1/16	46/18723	0.038609	0.160724	0.118648	SLIT2	1	1.41331	25.4389
GO:0001774	microglial cell activation	1/16	47/18723	0.0394326	0.160724	0.118648	TTBK1	1	1.40414	24.8976
GO:0032369	negative regulation of lipid transport	1/16	47/18723	0.0394326	0.160724	0.118648	PCSK9	1	1.40414	24.8976
GO:0043114	regulation of vascular permeability	1/16	47/18723	0.0394326	0.160724	0.118648	SLIT2	1	1.40414	24.8976
GO:0002686	negative regulation of leukocyte migration	1/16	48/18723	0.0402555	0.160724	0.118648	SLIT2	1	1.39517	24.3789
GO:0030261	chromosome condensation	1/16	48/18723	0.0402555	0.160724	0.118648	H1-5	1	1.39517	24.3789
GO:0035036	sperm-egg recognition	1/16	48/18723	0.0402555	0.160724	0.118648	FOLR3	1	1.39517	24.3789
GO:0061647	histone H3-K9 modification	1/16	48/18723	0.0402555	0.160724	0.118648	H1-5	1	1.39517	24.3789
GO:0030900	forebrain development	2/16	379/18723	0.0406732	0.161197	0.118997	PITX1/SLIT2	2	1.39069	6.17513
GO:0022412	cellular process involved in reproduction in multicellular organism	2/16	384/18723	0.0416519	0.162754	0.120146	FOLR3/SLIT2	2	1.38037	6.09473
GO:0015872	dopamine transport	1/16	50/18723	0.0418994	0.162754	0.120146	SYT8	1	1.37779	23.4037
GO:0071622	regulation of granulocyte chemotaxis	1/16	51/18723	0.0427204	0.162754	0.120146	SLIT2	1	1.36936	22.9449
GO:0042176	regulation of protein catabolic process	2/16	391/18723	0.0430373	0.162754	0.120146	PCSK9/C4BPA	2	1.36616	5.98561
GO:0048260	positive regulation of receptor-mediated endocytosis	1/16	52/18723	0.0435407	0.162754	0.120146	PCSK9	1	1.3611	22.5036
GO:0002707	negative regulation of lymphocyte mediated immunity	1/16	53/18723	0.0443603	0.162754	0.120146	C4BPA	1	1.35301	22.079
GO:0034381	plasma lipoprotein particle clearance	1/16	53/18723	0.0443603	0.162754	0.120146	PCSK9	1	1.35301	22.079
GO:0045806	negative regulation of endocytosis	1/16	53/18723	0.0443603	0.162754	0.120146	PCSK9	1	1.35301	22.079
GO:0002823	negative regulation of adaptive immune response based on somatic recombination of immune receptors built from immunoglobulin superfamily domains	1/16	54/18723	0.0451793	0.162754	0.120146	C4BPA	1	1.34506	21.6701
GO:1902743	regulation of lamellipodium organization	1/16	54/18723	0.0451793	0.162754	0.120146	SLIT2	1	1.34506	21.6701
GO:0003179	heart valve morphogenesis	1/16	55/18723	0.0459976	0.162754	0.120146	SLIT2	1	1.33726	21.2761
GO:0002090	regulation of receptor internalization	1/16	56/18723	0.0468152	0.162754	0.120146	PCSK9	1	1.32961	20.8962
GO:0022029	telencephalon cell migration	1/16	56/18723	0.0468152	0.162754	0.120146	SLIT2	1	1.32961	20.8962
GO:0050433	regulation of catecholamine secretion	1/16	56/18723	0.0468152	0.162754	0.120146	SYT8	1	1.32961	20.8962
GO:0051058	negative regulation of small GTPase mediated signal transduction	1/16	56/18723	0.0468152	0.162754	0.120146	SLIT2	1	1.32961	20.8962
GO:0001558	regulation of cell growth	2/16	414/18723	0.0477115	0.162754	0.120146	H1-5/SLIT2	2	1.32138	5.65308
GO:0043434	response to peptide hormone	2/16	414/18723	0.0477115	0.162754	0.120146	GLP1R/PCSK9	2	1.32138	5.65308
GO:0007131	reciprocal meiotic recombination	1/16	58/18723	0.0484486	0.162754	0.120146	HFM1	1	1.31472	20.1756
GO:0032387	negative regulation of intracellular transport	1/16	58/18723	0.0484486	0.162754	0.120146	PCSK9	1	1.31472	20.1756
GO:0043525	positive regulation of neuron apoptotic process	1/16	58/18723	0.0484486	0.162754	0.120146	PCSK9	1	1.31472	20.1756
GO:0050432	catecholamine secretion	1/16	58/18723	0.0484486	0.162754	0.120146	SYT8	1	1.31472	20.1756
GO:0140527	reciprocal homologous recombination	1/16	58/18723	0.0484486	0.162754	0.120146	HFM1	1	1.31472	20.1756
GO:2000649	regulation of sodium ion transmembrane transporter activity	1/16	58/18723	0.0484486	0.162754	0.120146	PCSK9	1	1.31472	20.1756
GO:0002820	negative regulation of adaptive immune response	1/16	59/18723	0.0492643	0.162754	0.120146	C4BPA	1	1.30747	19.8337
GO:0021885	forebrain cell migration	1/16	59/18723	0.0492643	0.162754	0.120146	SLIT2	1	1.30747	19.8337
