# Supplementary material for: Construction of Rheumatoid Arthritis-Associated Interstitial Lung Disease diagnostic model and identification of biomarkers based on a multi-omics integration strategy of machine learning
Source: Clinics (Sao Paulo). 2026 Apr 17;81:100933. doi: 10.1016/j.clinsp.2026.100933 (PMC13098433; doi:10.1016/j.clinsp.2026.100933)
Supplement: Supplementary file 6 [file mmc6.xlsx]

## Sheet: result
Column A: Term ID. Column B: Description, the description of the term. Column C: GeneRatio, the number of genes enriched in certain term / the number of input genes. Column D: BgRatio, the number of genes within certain term / the number of background genes. Column E: pvalue, the pvalue of certain enriched term. Column F: p.adjust, the adjusted pvalue. Column G: qvalue, the qvalue of certain enri…
ID	Description	GeneRatio	BgRatio	pvalue	p.adjust	qvalue	geneID	Count	Enrichment.Score	Fold.Enrichment
GO:0005952	cAMP-dependent protein kinase complex	1/17	10/19550	0.00866369	0.170354	0.146716	PRKY	1	2.0623	115
GO:0036020	endolysosome membrane	1/17	18/19550	0.0155437	0.170354	0.146716	PCSK9	1	1.80844	63.8889
GO:0031362	anchored component of external side of plasma membrane	1/17	20/19550	0.0172567	0.170354	0.146716	FOLR3	1	1.76304	57.5
GO:0031233	intrinsic component of external side of plasma membrane	1/17	24/19550	0.0206742	0.170354	0.146716	FOLR3	1	1.68457	47.9167
GO:0031045	dense core granule	1/17	27/19550	0.02323	0.170354	0.146716	SYT8	1	1.63395	42.5926
GO:0036019	endolysosome	1/17	27/19550	0.02323	0.170354	0.146716	PCSK9	1	1.63395	42.5926
GO:0019898	extrinsic component of membrane	2/17	309/19550	0.0289626	0.182051	0.15679	FOLR3/PCSK9	2	1.53816	7.44337
GO:1904724	tertiary granule lumen	1/17	55/19550	0.0467834	0.213656	0.18401	FOLR3	1	1.32991	20.9091
