# Supplementary material for: Construction of Rheumatoid Arthritis-Associated Interstitial Lung Disease diagnostic model and identification of biomarkers based on a multi-omics integration strategy of machine learning
Source: Clinics (Sao Paulo). 2026 Apr 17;81:100933. doi: 10.1016/j.clinsp.2026.100933 (PMC13098433; doi:10.1016/j.clinsp.2026.100933)
Supplement: Supplementary file 7 [file mmc7.xlsx]

## Sheet: result
Column A: Term ID. Column B: Description, the description of the term. Column C: GeneRatio, the number of genes enriched in certain term / the number of input genes. Column D: BgRatio, the number of genes within certain term / the number of background genes. Column E: pvalue, the pvalue of certain enriched term. Column F: p.adjust, the adjusted pvalue. Column G: qvalue, the qvalue of certain enri…
ID	Description	GeneRatio	BgRatio	pvalue	p.adjust	qvalue	geneID	Count	Enrichment.Score	Fold.Enrichment
GO:0072341	modified amino acid binding	2/16	93/18368	0.00290592	0.127836	0.0843534	FOLR3/SYT8	2	2.53672	24.6882
GO:0004690	cyclic nucleotide-dependent protein kinase activity	1/16	10/18368	0.00867885	0.127836	0.0843534	PRKY	1	2.06154	114.8
GO:0005095	GTPase inhibitor activity	1/16	12/18368	0.0104061	0.127836	0.0843534	SLIT2	1	1.98271	95.6667
GO:0005542	folic acid binding	1/16	13/18368	0.0112687	0.127836	0.0843534	FOLR3	1	1.94813	88.3077
GO:0030169	low-density lipoprotein particle binding	1/16	17/18368	0.014712	0.127836	0.0843534	PCSK9	1	1.83233	67.5294
GO:0034185	apolipoprotein binding	1/16	17/18368	0.014712	0.127836	0.0843534	PCSK9	1	1.83233	67.5294
GO:0050321	tau-protein kinase activity	1/16	22/18368	0.0190003	0.127836	0.0843534	TTBK1	1	1.72124	52.1818
GO:0050750	low-density lipoprotein particle receptor binding	1/16	23/18368	0.0198558	0.127836	0.0843534	PCSK9	1	1.70211	49.913
GO:0043236	laminin binding	1/16	28/18368	0.0241231	0.127836	0.0843534	SLIT2	1	1.61757	41
GO:0070325	lipoprotein particle receptor binding	1/16	28/18368	0.0241231	0.127836	0.0843534	PCSK9	1	1.61757	41
GO:0071813	lipoprotein particle binding	1/16	31/18368	0.0266751	0.127836	0.0843534	PCSK9	1	1.57389	37.0323
GO:0071814	protein-lipid complex binding	1/16	31/18368	0.0266751	0.127836	0.0843534	PCSK9	1	1.57389	37.0323
GO:0008200	ion channel inhibitor activity	1/16	33/18368	0.028373	0.127836	0.0843534	PCSK9	1	1.5471	34.7879
GO:0016248	channel inhibitor activity	1/16	34/18368	0.0292209	0.127836	0.0843534	PCSK9	1	1.53431	33.7647
GO:0043394	proteoglycan binding	1/16	36/18368	0.0309146	0.127836	0.0843534	SLIT2	1	1.50984	31.8889
GO:0017080	sodium channel regulator activity	1/16	40/18368	0.0342936	0.127836	0.0843534	PCSK9	1	1.46479	28.7
GO:0031492	nucleosomal DNA binding	1/16	40/18368	0.0342936	0.127836	0.0843534	H1-5	1	1.46479	28.7
GO:0030547	signaling receptor inhibitor activity	1/16	43/18368	0.0368207	0.127836	0.0843534	PCSK9	1	1.43391	26.6977
GO:0106310	protein serine kinase activity	2/16	360/18368	0.0383525	0.127836	0.0843534	PRKY/TTBK1	2	1.41621	6.37778
GO:0048156	tau protein binding	1/16	45/18368	0.038502	0.127836	0.0843534	TTBK1	1	1.41452	25.5111
GO:0004674	protein serine/threonine kinase activity	2/16	386/18368	0.0435271	0.127836	0.0843534	PRKY/TTBK1	2	1.36124	5.94819
GO:0017046	peptide hormone binding	1/16	52/18368	0.0443647	0.127836	0.0843534	GLP1R	1	1.35296	22.0769
GO:0005544	calcium-dependent phospholipid binding	1/16	54/18368	0.0460337	0.127836	0.0843534	SYT8	1	1.33692	21.2593
GO:0033218	amide binding	2/16	400/18368	0.0464178	0.127836	0.0843534	FOLR3/GLP1R	2	1.33332	5.74
GO:0050840	extracellular matrix binding	1/16	56/18368	0.0476998	0.127836	0.0843534	SLIT2	1	1.32148	20.5
